# Supplementary material for: A novel capsular operon and potentially conjugative plasmids in extensively drug-resistant urogenital Haemophilus parainfluenzae
Source: Front Microbiol. 2025 Oct 8;16:1659538. doi: 10.3389/fmicb.2025.1659538 (PMC12540396; doi:10.3389/fmicb.2025.1659538)
Supplement: Supplementary file 2 [file Table_2.XLSX]

## Sheet: Plasmid HUB-HP17268
ORF	Start	End	Length	BLASTx					Plasmid CP063114
				Predicted gene (BLASTx)	Product/Function	Accesion Sequence Reference	Query coverage	Identity	Product/Function	Transferred Similarity
1	4	351	348	traK	TraK family protein	MFC1098382.1	0.99	73.04%	-	-
2	362	1084	723	traL	Conjugal transfer protein TraL	WP_197563609.1	0.99	94.17%	conjugal transfer protein TraL	86.17%
3	1086	1571	486	traM	Protein TraM	MFZ7175068.1	0.99	96.89%	hypothetical protein	87.45%
4	1616	2878	1263	kfrC	IncP plasmid survival protein KfrC family protein	MFC0983757.1	0.99	91.21%	Fic family protein	91.79%
5	2862	3050	189	vbhA	antitoxin VbhA family protein	WP_165544811.1	0.69	90.91%	antitoxin VbhA family protein	91.01%
6	3057	3944	888	parB	ParB/RepB/Spo0J family partition protein	WP_197563617.1	0.99	91.86%	ParA family protein	86.67%
7	3954	4703	750	parA	ParA family protein	WP_197563619.1	0.99	94.38%	-	-
8	4718	4993	276	-	hypothetical protein	-	-	-	-	-
9	5520	6425	906	-	hypothetical protein	MFZ7175062.1	1	97.35%	-	-
10	6765	6953	189	-	hypothetical protein	MFZ7175061.1	100.00%	0.98	hypothetical protein	80.73%
11	7092	7325	234	-	hypothetical protein	WP_197563625.1	0.87	82.35%	-	-
12	7439	7780	342	HTH domain protein	helix-turn-helix domain-containing protein	WP_197563627.1	0.99	87.61%	helix-turn-helix transcriptional regulator	83.63%
13	7873	8841	969	trbB	P-type conjugative transfer ATPase TrbB	WP_197563629.1	0.98	94.97%	trbB gene	89.20%
14	8851	9222	372	trbC	TrbC/VirB2 family protein	WP_197563631.1	0.99	92.68%	TrbC/VirB2 family protein	85.22%
15	9253	9561	309	trbD	conjugal transfer protein TrbD	WP_197563633.1	0.99	92.16%	VirB3 family type IV secretion system protein	87.70%
16	9561	12095	2535	trbE	VirB4 family type IV secretion/conjugal transfer ATPase	WP_197563635.1	0.97	95.02%	VirB4 family type IV secretion/conjugal transferATPase	85.96%
17	12114	12794	681	trbF	VirB8/TrbF family protein	MFZ7175054.1	1	99.56%	conjugal transfer protein TrbF	86.64%
18	12815	13663	849	trbG	P-type conjugative transfer protein TrbG	MFZ7175053.1	1	98.94%	trbG	87.75%
19	13673	14140	468	-	hypothetical protein	WP_197563641.1	0.98	82.58%	hypothetical protein	85.47%
20	14143	15537	1395	trbI	TrbI/VirB10 family protein	WP_197563643.1	0.99	83.73%	conjugal transfer protein TrbI	82.26%
21	15555	16301	747	trbJ	P-type conjugative transfer protein TrbJ	WP_197563645.1	0.95	82.35%	-	-
22	16314	17930	1617	trbL	P-type conjugative transfer protein TrbL	MFC1185379.1	0.93	63.24%	-	-
23	17938	18711	774	trbM	TrbM/KikA/MpfK family conjugal transfer protein	WP_197563649.1	0.99	91.44%	hypothetical protein	93.33%
24	18722	19468	747	-	hypothetical protein	WP_197563651.1	0.99	98.39%	muramidase	98.80%
25	19533	19769	237	-	hypothetical protein	WP_197563653.1	0.98	100.00%	hypothetical protein	100.00%
26	19874	20443	570	tnpR	recombinase family protein	WP_197563655.1	0.99	99.47%	recombinase family protein	99.47%
27	20644	20934	291	-	hypothetical protein	WP_049365694.1	0.82	100.00%	hypothetical protein	98.97%
28	20985	21170	186	-	hypothetical protein	-	-	-	-	-
29	21196	21432	237	-	hypothetical protein NTHI0160	WP_371903244.1	0.99	94.87%	-	-
30	21460	21714	255	-	hypothetical protein	WP_197563661.1	0.98	100.00%	hypothetical protein	100.00%
31	21795	22229	435	-	hypothetical protein	MCK9127922.1	0.86	100.00%	hypothetical protein	98.39%
32	22239	23129	891	pezT	zeta toxin family protein	MCK9127921.1	0.99	99.66%	zeta toxin family protein	98.20%
33	23138	23377	240	-	hypothetical protein	MCK9127920.1	0.96	100.00%	hypothetical protein	99.58%
34	23462	23692	231	korC	DNA-binding transcriptional regulator	WP_197563587.1	0.98	100.00%	helix-turn-helix domain-containing protein	100.00%
35	23804	24193	390	-	hypothetical protein	WP_197563589.1	0.99	100.00%	hypothetical protein	100.00%
36	24252	24623	372	ssb	single-stranded DNA-binding protein	WP_197563591.1	0.99	100.00%	ssb	100.00%
37	24635	27277	2643	ardC	zincin-like metallopeptidase domain-containing protein	WP_197563593.1	0.99	99.89%	DUF1738 domain-containing protein	99.89%
38	27300	27518	219	-	hypothetical protein	MCK9127915.1	0.97	98.68%	conjugal transfer protein TraD	99.54%
39	27530	29717	2188	topB	DNA topoisomerase 3	MCK9127956.1	0.95	100.00%	DNA topoisomerase 3	96.89%
40	29754	30275	522	traF	conjugative transfer signal peptidase TraF	WP_197563599.1	0.99	98.27%	traF	99.05%
41	30253	32160	1908	traG	type IV secretory system conjugative DNA transfer family protein	WP_197563601.1	0.99	100.00%	type IV secretory system conjugative DNA transfer family protein	100.00%
42	32160	34433	2274	traI	relaxase/mobilization nuclease domain-containing protein	MCK9127953.1	0.99	96.17%	relaxase/mobilization nuclease domain-containing protein	96.94%
43	34430	34801	372	traJ	plasmid mobilization protein	WP_197563605.1	0.99	95.12%	conjugal transfer protein TraJ	90.59%

## Sheet: Plasmid HUMT-HP05
ORF	Start	End	Length	BLASTx					Plasmid CP063114
				Predicted gene (BLASTx)	Product/Function	Accesion Sequence Reference	Query coverage	Identity	Product/Function	Transferred Similarity
1	37	273	237	-	hypothetical protein	HHF3526033.1	0.99	100.00%	-	-
2	439	678	240	-	hypothetical protein	WP_032999494.1	0.99	98.73%	-	-
3	700	936	237	-	hypothetical protein	HHF4590197.1	0.99	100.00%	-	-
4	971	1192	222	-	hypothetical protein	WP_148321932.1	0.98	89.04%	-	-
5	1204	1344	141	-	hypothetical protein	-	-	-	-	-
6	1337	1615	279	-	hypothetical protein	-	-	-	-	-
7	1701	1985	285	-	hypothetical protein	WP_049365694.1	0.98	98.94%	-	-
8	2008	2358	351	-	hypothetical protein	WP_005667876.1	0.98	92.17%	-	-
9	2507	2686	180	-	hypothetical protein	-	-	-	-	-
10	2714	2974	261	-	hypothetical protein	WP_005540138.1	0.98	97.67%	hypothetical protein	99.23%
11	2989	3558	570	rec	recombinase family protein	WP_314741561.1	0.99	97.89%	resolvase/integrase-like protein	93.72%
12	3681	3920	240	-	hypothetical protein	CRY97137.1	0.98	92.41%	-	-
13	3929	4774	846	pezT	zeta toxin family protein	WP_105896497.1	0.85	69.55%	-	-
14	4783	7068	2286	topB	DNA topoisomerase 3	WP_314741563.1	0.97	99.46%	TraE-like protein	97.86%
15	7315	7788	474	-	DUF2726 domain-containing protein	WP_005547012.1	0.99	98.1%	-	-
16	7835	8239	405	ssb	single-stranded DNA-binding protein	WP_314741566.1	0.99	97.01%	single-strand binding protein	98.27%
17	8287	8523	237	-	hypothetical protein	WP_012825264.1	0.98	93.59%	hypothetical protein	97.89%
18	8966	9583	618	parA	ParA family protein	WP_005541748.1	1	99.02%	cobyrinic acid a,c-diamide synthase	98.38%
19	9808	11085	1278	mobA/virD2	relaxase/mobilization nuclease domain-containing protein	WP_012825268.1	0.97	73.41%	-	-
20	11085	11582	498	-	hypothetical protein	WP_104227831.1	0.99	64.85%	-	-
21	11753	11995	243	-	hypothetical protein	WP_005541759.1	0.98	100.00%	hypothetical protein	99.18%
22	12006	13331	1326	-	hypothetical protein	WP_005541762.1	0.99	94.33%	hypothetical protein	94.49%
23	13372	14118	747	-	hypothetical protein	MDH2998048.1	0.8	38.12%	-	-
24	14196	14384	189	-	hypothetical protein	WP_005547067.1	0.98	95.16%	-	-
25	14414	16462	2049	ardC	zincin-like metallopeptidase domain-containing protein	WP_233116803.1	0.99	99.56%	hypothetical protein	96.96%
26	16608	17156	549	-	hypothetical protein	WP_314723123.1	0.99	95.05%	-	-
27	17970	18947	978	repB	replication initiation protein	WP_032999504.1	1	96.31%	-	-
28	19132	19230	189	relB	type II toxin-antitoxin system RelB/DinJ family antitoxin	WP_005541360.1	0.98	100.00%	hypothetical protein	98.94%
29	19320	19982	663	virB1	lytic transglycosylase domain-containing protein	WP_005547051.1	0.99	98.64%	VirB1	97.29%
30	19995	20327	333	virB2	TrbC/VirB2 family protein	WP_005547050.1	0.83	93.55%	hypothetical protein	94.29%%
31	20477	23260	2784	virB4	VirB4 family type IV secretion/conjugal transfer ATPase	WP_005547048.1	0.99	99.46%	ATPase	98.02%
32	23346	24077	732	virB5	type IV secretion system protein	WP_005547046.1	0.99	98.35%	Cmgb5	88.39%
33	24085	24345	261	-	hypothetical protein	WP_005547044.1	0.99	98.84%	-	-
34	24365	25273	909	virB6	type IV secretion system protein	WP_005547042.1	0.99	99.67%	-	-
35	25286	25465	180	lolB	membrane lipoprotein lipid attachment site-containing protein	WP_233116813.1	0.59	100.00%	hypothetical protein	98.89%
36	25469	26176	708	virB8	type IV secretion system protein	WP_314741554.1	0.99	99.15%	CmgB8	97.18%
37	26188	27075	888	virB9	P-type conjugative transfer protein VirB9	WP_233116815.1	0.99	99.32%	Cmgb9	99.66%
38	27086	28273	1188	virB10	type IV secretion system protein VirB10	WP_314741555.1	0.99	98.99%	conjugal transfer protein TrbI/VirB10	98.82%
39	28338	29372	1035	virB11	P-type DNA transfer ATPase VirB11	WP_233116817.1	0.99	99.42%	ATPase	98.94%
40	29369	29782	414	-	hypothetical protein	WP_233116818.1	0.99	96.35%	hypothetical protein	87.99%
41	29794	29940	147	-	hypothetical protein	WP_005540144.1	0.91	97.78%	-	-
42	29974	31875	1902	virD4	type IV secretory system conjugative DNA transfer family protein	WP_233116819.1	1	97.95%	conjugal transfer protein TraG/VirD4	98.16%
43	31888	32304	417	cag12	cag pathogenicity island Cag12 family protein	WP_005547028.1	0.99	99.28%	hypothetical protein	99.04%
44	32316	32639	324	trbM	TrbM/KikA/MpfK family conjugal transfer protein	WP_005540141.1	0.99	100.00%	TraR protein	97.22%
45	32648	33217	570	trbM	TrbM/KikA/MpfK family conjugal transfer protein	WP_005540140.1	0.99	100.00%	TrbM mating pair formation protein-like protein	100.00%
